# Supplementary material for: The Ndc80 complex targets Bod1 to human mitotic kinetochores
Source: Open Biol. 2017 Nov 15;7(11):170099. doi: 10.1098/rsob.170099 (PMC5717335; doi:10.1098/rsob.170099)
Supplement: Table S1 [file rsob170099supp2.xlsx]

## Sheet: BOD1_significantInteractors
Gene names	Protein names	Student's T-test Significant Bod1_ctrl	-Log Student's T-test p-value Bod1_ctrl	log2 (foldChange Bod1/ctrl)	Protein IDs
BOD1	Biorientation of chromosomes in cell division protein 1	+	3.71735	15.9961	Q96IK1
NDC80	Kinetochore protein NDC80 homolog	+	3.66797	4.48948	O14777
DNMBP	Dynamin-binding protein	+	3.59057	4.8986	Q6XZF7
ARHGAP35	Rho GTPase-activating protein 35	+	2.62417	4.24989	Q9NRY4
ATP2B1	Plasma membrane calcium-transporting ATPase 1	+	2.20305	5.83957	P20020
TRAPPC11	Trafficking protein particle complex subunit 11	+	2.06447	3.52266	Q7Z392
HAUS6	HAUS augmin-like complex subunit 6	+	1.99814	4.05777	Q7Z4H7
SMOC1	SPARC-related modular calcium-binding protein 1	+	1.99269	1.87798	Q9H4F8
PPP1R13L	RelA-associated inhibitor	+	1.98729	1.59154	Q8WUF5
LTN1	E3 ubiquitin-protein ligase listerin	+	1.9729	3.98553	O94822
CDC42BPB	Serine/threonine-protein kinase MRCK beta	+	1.95924	4.05891	Q9Y5S2
KIAA1033	WASH complex subunit 7	+	1.94729	4.18789	Q2M389
SCAMP4	Secretory carrier-associated membrane protein 4	+	1.88511	4.15767	Q969E2
SLC27A2	Very long-chain acyl-CoA synthetase	+	1.83604	2.05	O14975
KIF5B	Kinesin-1 heavy chain	+	1.6675	1.77785	P33176
VCPIP1	Deubiquitinating protein VCIP135	+	1.61301	3.47712	Q96JH7
OSBP2	Oxysterol-binding protein 2;Oxysterol-binding protein	+	1.60544	4.2058	Q969R2
SMG6	Telomerase-binding protein EST1A	+	1.56039	2.49097	Q86US8
CCNT1	Cyclin-T1	+	1.55717	3.76478	O60563
SETD1A	Histone-lysine N-methyltransferase SETD1A	+	1.54709	3.48835	O15047
ITGA6	Integrin alpha-6;Integrin alpha-6 heavy chain;Integrin alpha-6 light chain	+	1.54483	4.03642	P23229
DDX55	ATP-dependent RNA helicase DDX55	+	1.53383	3.95199	Q8NHQ9
IVD	Isovaleryl-CoA dehydrogenase, mitochondrial	+	1.52773	3.5864	P26440
KIAA0196	WASH complex subunit strumpellin	+	1.52493	4.06568	Q12768
ANTXR1	Anthrax toxin receptor 1	+	1.5166	4.54154	Q9H6X2
AIFM2	Apoptosis-inducing factor 2	+	1.50637	1.77778	Q9BRQ8
STXBP2	Syntaxin-binding protein 2	+	1.50423	3.18413	Q15833
ASH2L	Set1/Ash2 histone methyltransferase complex subunit ASH2	+	1.47974	4.90923	Q9UBL3
RCN2	Reticulocalbin-2	+	1.47488	0.482223	Q14257
NGLY1	Peptide-N(4)-(N-acetyl-beta-glucosaminyl)asparagine amidase	+	1.45794	4.50435	Q96IV0
MYO1B	Unconventional myosin-Ib	+	1.44911	4.81156	O43795
SCFD1	Sec1 family domain-containing protein 1	+	1.44081	2.19108	Q8WVM8
TRAPPC10	Trafficking protein particle complex subunit 10	+	1.42432	4.04278	P48553
XPO6	Exportin-6	+	1.41718	4.33207	Q96QU8
CD276	CD276 antigen	+	1.4088	4.41296	Q5ZPR3
STXBP3	Syntaxin-binding protein 3	+	1.40216	3.59699	O00186
CNOT10	CCR4-NOT transcription complex subunit 10	+	1.39425	1.1641	Q9H9A5
NOMO1;NOMO2;NOMO3	Nodal modulator 1;Nodal modulator 2;Nodal modulator 3	+	1.37035	4.43121	Q15155
MTOR	Serine/threonine-protein kinase mTOR	+	1.36245	4.04561	P42345
ACLY	ATP-citrate synthase	+	1.31996	1.49202	P53396
DYNC1I1	Cytoplasmic dynein 1 intermediate chain 1	+	1.319	4.48587	O14576
KLHL22	Kelch-like protein 22	+	1.31797	4.28626	Q53GT1
